# Supplementary material for: Uncovering Phytotoxic Compounds Produced by Colletotrichum spp. Involved in Legume Diseases Using an OSMAC–Metabolomics Approach
Source: J Fungi (Basel). 2023 May 25;9(6):610. doi: 10.3390/jof9060610 (PMC10302859; doi:10.3390/jof9060610)
Supplement: Supplementary file 1 [file jof-09-00610-s001.zip]

Archive with 1 entries (1 files):
- jof-2394021-supplementary.pdf
